# Supplementary material for: A metagenomics survey of viral diversity in mosquito vectors allows the first detection of Sindbis virus in Burkina Faso
Source: PLoS One. 2025 Jun 12;20(6):e0323767. doi: 10.1371/journal.pone.0323767 (PMC12161561; doi:10.1371/journal.pone.0323767)
Supplement: S1 Table — For each pool, Table S1 provides the mosquito species, site, year, number of mosquitoes, associated library and replicate (replicate: pools of the same site and date). (CSV) [file pone.0323767.s001.csv]

pool	species	site	year	mosquitoes	library	replicate
Ae_R1_19_F_1_1	Ae_aegypti	Rural1	2019	30	Ae_R1_19_F_1	1
Ae_R1_19_F_2_1	Ae_aegypti	Rural1	2019	30	Ae_R1_19_F_2	1
Ae_R1_19_F_3_1	Ae_aegypti	Rural1	2019	30	Ae_R1_19_F_3	1
Ae_R1_20_F_4_1	Ae_aegypti	Rural1	2020	21	Ae_R1_20_F_4	1
Ae_R1_20_F_5_1	Ae_aegypti	Rural1	2020	30	Ae_R1_20_F_5	1
Ae_R1_21_F_6_1	Ae_aegypti	Rural1	2021	25	Ae_R1_21_F_6	1
Ae_R2_20_F_7_1	Ae_aegypti	Rural2	2020	35	Ae_R2_20_F_7	1
Ae_R2_21_F_8_1	Ae_aegypti	Rural2	2021	12	Ae_R2_21_F_8	1
Ae_R3_20_F_9_1	Ae_aegypti	Rural3	2020	22	Ae_R3_20_F_9	1
Ae_R3_20_F10_1	Ae_aegypti	Rural3	2020	30	Ae_R3_20_F10	1
Ae_R3_21_F11_1	Ae_aegypti	Rural3	2021	27	Ae_R3_21_F11	1
Ae_U1_19_F12_1	Ae_aegypti	Urban1	2019	27	Ae_U1_19_F12	1
Ae_U1_19_F13_1	Ae_aegypti	Urban1	2019	30	Ae_U1_19_F13	1
Ae_U1_20_F14_1	Ae_aegypti	Urban1	2020	30	Ae_U1_20_F14	1
Ae_U1_20_F14_2	Ae_aegypti	Urban1	2020	30	Ae_U1_20_F14	2
Ae_U1_20_F14_3	Ae_aegypti	Urban1	2020	30	Ae_U1_20_F14	3
Ae_U1_20_F15_1	Ae_aegypti	Urban1	2020	30	Ae_U1_20_F15	1
Ae_U1_20_F15_2	Ae_aegypti	Urban1	2020	30	Ae_U1_20_F15	2
Ae_U1_20_F16_1	Ae_aegypti	Urban1	2020	30	Ae_U1_20_F16	1
Ae_U1_20_F16_2	Ae_aegypti	Urban1	2020	30	Ae_U1_20_F16	2
Ae_U1_20_F17_1	Ae_aegypti	Urban1	2020	30	Ae_U1_20_F17	1
Ae_U1_20_F17_2	Ae_aegypti	Urban1	2020	30	Ae_U1_20_F17	2
Ae_U1_20_F18_1	Ae_aegypti	Urban1	2020	30	Ae_U1_20_F18	1
Ae_U1_20_F18_2	Ae_aegypti	Urban1	2020	30	Ae_U1_20_F18	2
Ae_U1_20_F19_1	Ae_aegypti	Urban1	2020	30	Ae_U1_20_F19	1
Ae_U1_20_F19_2	Ae_aegypti	Urban1	2020	30	Ae_U1_20_F19	2
Ae_U1_20_F20_1	Ae_aegypti	Urban1	2020	30	Ae_U1_20_F20	1
Ae_U1_21_F20_1	Ae_aegypti	Urban1	2021	12	Ae_U1_21_F20	1
Ae_U1_21_F20_2	Ae_aegypti	Urban1	2021	30	Ae_U1_21_F20	2
Ae_U1_21_F21_1	Ae_aegypti	Urban1	2021	30	Ae_U1_21_F21	1
Ae_U1_21_F21_2	Ae_aegypti	Urban1	2021	30	Ae_U1_21_F21	2
Ae_U1_21_F22_1	Ae_aegypti	Urban1	2021	30	Ae_U1_21_F22	1
Ae_U2_20_F22_1	Ae_aegypti	Urban2	2020	30	Ae_U2_20_F22	1
Ae_U2_20_F23_1	Ae_aegypti	Urban2	2020	30	Ae_U2_20_F23	1
Ae_U2_20_F23_2	Ae_aegypti	Urban2	2020	30	Ae_U2_20_F23	2
Ae_U2_20_F24_1	Ae_aegypti	Urban2	2020	30	Ae_U2_20_F24	1
Ae_U2_20_F24_2	Ae_aegypti	Urban2	2020	30	Ae_U2_20_F24	2
Ae_U2_20_F25_1	Ae_aegypti	Urban2	2020	34	Ae_U2_20_F25	1
Ae_U2_21_F26_1	Ae_aegypti	Urban2	2021	31	Ae_U2_21_F26	1
Ae_U2_21_F27_1	Ae_aegypti	Urban2	2021	31	Ae_U2_21_F27	1
Ae_U2_21_F28_1	Ae_aegypti	Urban2	2021	32	Ae_U2_21_F28	1
Ae_U3_20_F28_1	Ae_aegypti	Urban3	2020	30	Ae_U3_20_F28	1
Ae_U3_20_F29_1	Ae_aegypti	Urban3	2020	30	Ae_U3_20_F29	1
Ae_U3_20_F29_2	Ae_aegypti	Urban3	2020	30	Ae_U3_20_F29	2
Ae_U3_20_F30_1	Ae_aegypti	Urban3	2020	31	Ae_U3_20_F30	1
Ae_U3_21_F31_1	Ae_aegypti	Urban3	2021	26	Ae_U3_21_F31	1
Ae_U3_21_F32_1	Ae_aegypti	Urban3	2021	30	Ae_U3_21_F32	1
Cx_R1_19_F_1_1	Cx_quinquefasciatus	Rural1	2019	17	Cx_R1_19_F_1	1
Cx_R1_20_F_2_1	Cx_quinquefasciatus	Rural1	2020	22	Cx_R1_20_F_2	1
Cx_R1_20_F_2_2	Cx_quinquefasciatus	Rural1	2020	30	Cx_R1_20_F_2	2
Cx_R1_20_F_3_1	Cx_quinquefasciatus	Rural1	2020	30	Cx_R1_20_F_3	1
Cx_R1_20_F_3_2	Cx_quinquefasciatus	Rural1	2020	30	Cx_R1_20_F_3	2
Cx_R1_20_F_4_1	Cx_quinquefasciatus	Rural1	2020	30	Cx_R1_20_F_4	1
Cx_R1_20_F_4_2	Cx_quinquefasciatus	Rural1	2020	30	Cx_R1_20_F_4	2
Cx_R1_21_F_5_1	Cx_quinquefasciatus	Rural1	2021	16	Cx_R1_21_F_5	1
Cx_R1_21_F_5_2	Cx_quinquefasciatus	Rural1	2021	30	Cx_R1_21_F_5	2
Cx_R1_21_F_6_1	Cx_quinquefasciatus	Rural1	2021	30	Cx_R1_21_F_6	1
Cx_R1_21_F_6_2	Cx_quinquefasciatus	Rural1	2021	30	Cx_R1_21_F_6	2
Cx_R1_21_F_7_1	Cx_quinquefasciatus	Rural1	2021	30	Cx_R1_21_F_7	1
Cx_R2_20_F_8_1	Cx_quinquefasciatus	Rural2	2020	21	Cx_R2_20_F_8	1
Cx_R2_20_F_8_2	Cx_quinquefasciatus	Rural2	2020	30	Cx_R2_20_F_8	2
Cx_R2_20_F_9_1	Cx_quinquefasciatus	Rural2	2020	30	Cx_R2_20_F_9	1
Cx_R2_21_F10_1	Cx_quinquefasciatus	Rural2	2021	17	Cx_R2_21_F10	1
Cx_R2_21_F10_2	Cx_quinquefasciatus	Rural2	2021	30	Cx_R2_21_F10	2
Cx_R2_21_F11_1	Cx_quinquefasciatus	Rural2	2021	30	Cx_R2_21_F11	1
Cx_R3_20_F12_1	Cx_quinquefasciatus	Rural3	2020	13	Cx_R3_20_F12	1
Cx_R3_20_F13_1	Cx_quinquefasciatus	Rural3	2020	31	Cx_R3_20_F13	1
Cx_R3_21_F14_1	Cx_quinquefasciatus	Rural3	2021	27	Cx_R3_21_F14	1
Cx_R3_21_F15_1	Cx_quinquefasciatus	Rural3	2021	30	Cx_R3_21_F15	1
Cx_U1_19_F16_1	Cx_quinquefasciatus	Urban1	2019	17	Cx_U1_19_F16	1
Cx_U1_19_F16_2	Cx_quinquefasciatus	Urban1	2019	30	Cx_U1_19_F16	2
Cx_U1_19_F17_1	Cx_quinquefasciatus	Urban1	2019	30	Cx_U1_19_F17	1
Cx_U1_20_F18_1	Cx_quinquefasciatus	Urban1	2020	30	Cx_U1_20_F18	1
Cx_U1_20_F18_2	Cx_quinquefasciatus	Urban1	2020	30	Cx_U1_20_F18	2
Cx_U1_20_F18_3	Cx_quinquefasciatus	Urban1	2020	30	Cx_U1_20_F18	3
Cx_U1_20_F19_1	Cx_quinquefasciatus	Urban1	2020	30	Cx_U1_20_F19	1
Cx_U1_20_F19_2	Cx_quinquefasciatus	Urban1	2020	30	Cx_U1_20_F19	2
Cx_U1_20_F20_1	Cx_quinquefasciatus	Urban1	2020	30	Cx_U1_20_F20	1
Cx_U1_20_F20_2	Cx_quinquefasciatus	Urban1	2020	30	Cx_U1_20_F20	2
Cx_U1_20_F20_3	Cx_quinquefasciatus	Urban1	2020	30	Cx_U1_20_F20	3
Cx_U1_20_F21_1	Cx_quinquefasciatus	Urban1	2020	30	Cx_U1_20_F21	1
Cx_U1_20_F21_2	Cx_quinquefasciatus	Urban1	2020	30	Cx_U1_20_F21	2
Cx_U1_20_F22_1	Cx_quinquefasciatus	Urban1	2020	30	Cx_U1_20_F22	1
Cx_U1_20_F22_2	Cx_quinquefasciatus	Urban1	2020	30	Cx_U1_20_F22	2
Cx_U1_20_F22_3	Cx_quinquefasciatus	Urban1	2020	37	Cx_U1_20_F22	3
Cx_U1_21_F23_1	Cx_quinquefasciatus	Urban1	2021	22	Cx_U1_21_F23	1
Cx_U1_21_F24_1	Cx_quinquefasciatus	Urban1	2021	30	Cx_U1_21_F24	1
Cx_U1_21_F24_2	Cx_quinquefasciatus	Urban1	2021	30	Cx_U1_21_F24	2
Cx_U1_21_F25_1	Cx_quinquefasciatus	Urban1	2021	30	Cx_U1_21_F25	1
Cx_U1_21_F25_2	Cx_quinquefasciatus	Urban1	2021	30	Cx_U1_21_F25	2
Cx_U2_20_F26_1	Cx_quinquefasciatus	Urban2	2020	21	Cx_U2_20_F26	1
Cx_U2_20_F26_2	Cx_quinquefasciatus	Urban2	2020	31	Cx_U2_20_F26	2
Cx_U2_20_F27_1	Cx_quinquefasciatus	Urban2	2020	31	Cx_U2_20_F27	1
Cx_U2_21_F28_1	Cx_quinquefasciatus	Urban2	2021	22	Cx_U2_21_F28	1
Cx_U2_21_F28_2	Cx_quinquefasciatus	Urban2	2021	30	Cx_U2_21_F28	2
Cx_U2_21_F29_1	Cx_quinquefasciatus	Urban2	2021	30	Cx_U2_21_F29	1
Cx_U2_21_F29_2	Cx_quinquefasciatus	Urban2	2021	30	Cx_U2_21_F29	2
Cx_U3_20_F30_1	Cx_quinquefasciatus	Urban3	2020	18	Cx_U3_20_F30	1
Cx_U3_20_F31_1	Cx_quinquefasciatus	Urban3	2020	30	Cx_U3_20_F31	1
Cx_U3_21_F32_1	Cx_quinquefasciatus	Urban3	2021	6	Cx_U3_21_F32	1
Cx_U3_21_F32_2	Cx_quinquefasciatus	Urban3	2021	30	Cx_U3_21_F32	2
Cx_U3_21_F32_3	Cx_quinquefasciatus	Urban3	2021	30	Cx_U3_21_F32	3
Cx_U3_21_F33_1	Cx_quinquefasciatus	Urban3	2021	30	Cx_U3_21_F33	1
Cx_U3_21_F33_2	Cx_quinquefasciatus	Urban3	2021	30	Cx_U3_21_F33	2
Cx_U3_21_F34_1	Cx_quinquefasciatus	Urban3	2021	30	Cx_U3_21_F34	1
Cx_U3_21_F34_2	Cx_quinquefasciatus	Urban3	2021	30	Cx_U3_21_F34	2
